# Supplementary material for: DNAJB1-PKAc Kinase Is Expressed in Young Patients with Pediatric Liver Cancers and Enhances Carcinogenic Pathways
Source: Cancers (Basel). 2024 Dec 30;17(1):83. doi: 10.3390/cancers17010083 (PMC11720578; doi:10.3390/cancers17010083)
Supplement: Supplementary file 1 [file cancers-17-00083-s001.zip]

Archive with 4 entries (4 files):
- Supplemental Table S1 - FusNeg_v_BG_FDR0.05 l.csv
- Supplemental Table S2 - FusPos_v_BG_.csv
- Supplemental Table S3 - FusPos_v_FusNeg.csv
- Supplementary File S1 - The original Western blot images..pdf
