# Supplementary material for: DNAJB1-PKAc Kinase Is Expressed in Young Patients with Pediatric Liver Cancers and Enhances Carcinogenic Pathways
Source: Cancers (Basel). 2024 Dec 30;17(1):83. doi: 10.3390/cancers17010083 (PMC11720578; doi:10.3390/cancers17010083)
Supplement: Supplementary file 1 [file cancers-17-00083-s001.zip › Supplemental Table S1 - FusNeg_v_BG_FDR0.05 l.csv]

	t	adj.P.Val	FC
PLA2G2A	-5.882	0.0478	-75.06143675
PSPHP1	-13.66	0.007625	-52.30946102
SAA2	-5.788	0.04956	-49.28237915
SDS	-13.65	0.007625	-32.87684606
CRP	-6.485	0.04528	-31.8451111
SLC22A1	-7.743	0.0347	-26.30016599
PRG4	-6.767	0.04292	-21.55573723
AP000763.2	-6.454	0.04528	-20.0982781
BBOX1	-9.679	0.02116	-19.82157916
AC008764.4	-12.08	0.009459	-15.9667635
SLITRK3	-8.254	0.02895	-15.9115227
CLRN3	-6.298	0.04528	-15.18947394
SERTM2	-7.966	0.0334	-14.4200074
NRG1	-6.128	0.04663	-10.70342044
MARCO	-6.225	0.04528	-10.14713119
TBC1D3D	-6.311	0.04528	-9.100841823
AC090227.1	-5.82	0.04919	-8.586082291
MT2P1	-6.378	0.04528	-8.213516366
ETNPPL	-6.219	0.04528	-7.679434088
KMO	-6.845	0.04292	-7.230021814
TPT1P12	-6.999	0.04292	-7.037192607
TRPM8	-6.261	0.04528	-6.713197097
GSTZ1	-6.984	0.04292	-6.57960055
AC007610.3	-7.51	0.03735	-6.46656695
GOT1	-6.423	0.04528	-6.207446834
CYP2A13	-5.828	0.04916	-6.168843302
LIME1	-6.263	0.04528	-6.143241079
GRIA3	-6.781	0.04292	-5.712015919
ALDH1A2	-6.381	0.04528	-5.388934307
SDSL	-6.478	0.04528	-5.300028068
IL13RA2	-5.786	0.04956	-5.031539887
HSPA4L	-5.989	0.04663	-4.528395608
TF	-6.563	0.04528	-4.525257851
SERPINF2	-6.05	0.04663	-4.328898578
AKR1C4	-6.229	0.04528	-4.172754374
RAB27A	-5.944	0.04667	-4.055837919
MASP2	-5.999	0.04663	-3.925836255
C17orf100	-5.94	0.04667	-3.797368484
CFP	-5.994	0.04663	-3.708922186
LRIG1	-6.089	0.04663	-3.645205123
CPN2	-5.769	0.04976	-3.550445349
DECR1	-6.47	0.04528	-3.38228915
CLEC4G	-5.973	0.04667	-3.138336392
P4HB	-5.988	0.04663	-2.887858391
GGT5	5.96	0.04667	2.751083636
LSP1	6.527	0.04528	3.041957506
UACA	6.801	0.04292	3.237768866
MTMR9LP	5.841	0.04916	3.249009585
TCEAL9	6.151	0.04597	3.552907183
EMILIN1	6.181	0.04532	3.555370725
COLEC11	7.136	0.04292	3.595020506
FLNA	5.803	0.04948	3.595020506
ACTA2	6.058	0.04663	3.858392738
BGN	6.015	0.04663	3.89061979
KCTD12	6.369	0.04528	3.898718524
ARHGEF25	5.892	0.04765	3.914966602
CD3D	6.232	0.04528	4.005549023
CRTAP	6.021	0.04663	4.03900519
EPCAM	6.239	0.04528	4.072740799
LTB	6.269	0.04528	4.086880331
TAGLN	5.929	0.04667	4.290066467
TPM2	7.046	0.04292	4.459864875
SULF1	6.348	0.04528	4.53782194
PPP1R14A	6.867	0.04292	4.547267893
MXRA8	6.481	0.04528	4.556733509
FSTL3	6.336	0.04528	4.559893091
SLC45A4	6.102	0.04663	4.566218829
LTBP4	7.238	0.04037	4.582071592
SNAI1	6.082	0.04663	4.61394242
CAVIN1	6.005	0.04663	4.710891158
MYL9	8.291	0.02895	4.720697373
ATP2A3	7.305	0.03896	4.723970646
GPR171	6.069	0.04663	4.776652748
TBX2	6.833	0.04292	4.786595853
HES4	6.195	0.04528	4.823231311
CCDC3	6.533	0.04528	4.839976357
IGFBP7	7.438	0.03804	4.850051276
SPRY1	7.109	0.04292	4.883786051
HSPB8	7.423	0.03804	4.986404777
HLA-DMB	6.591	0.04528	5.108855037
PDGFB	6.891	0.04292	5.126591697
HLA-DRA	6.425	0.04528	5.227061016
FBLN2	5.801	0.04948	5.227061016
FAM180A	6.269	0.04528	5.237941692
PDE1A	6.204	0.04528	5.314743256
RCAN2	6.917	0.04292	5.385200277
FBLIM1	7.907	0.03371	5.525097793
ADGRA2	6.174	0.04532	5.559672879
LGR6	5.831	0.04916	5.563527887
LGALS3	5.925	0.04667	5.704102869
SPARCL1	6.043	0.04663	5.712015919
C1QTNF5	9.223	0.02116	5.840128043
PDLIM3	6.443	0.04528	5.913449725
ADAMTSL2	8.835	0.02235	6.025161867
HLA-DPB1	7.622	0.03484	6.033520307
FHL2	7.848	0.03371	6.203145651
TRAC	6.425	0.04528	6.26363437
ZNF703	6.017	0.04663	6.302831088
VIM	6.317	0.04528	6.46656695
EEF1A1P5	6.932	0.04292	6.552293583
C16orf89	6.785	0.04292	6.556836861
CYBRD1	6.21	0.04528	6.676074249
ISLR	6.235	0.04528	6.773962499
HSPB6	9.474	0.02116	6.935500508
MRC2	5.777	0.04971	6.983740729
NDN	7.331	0.03896	7.051841263
LHFPL6	7.389	0.03812	7.095970441
RPL41P2	8.657	0.02373	7.150281299
GAS1	6.459	0.04528	7.417844371
LAMC3	10.24	0.02116	7.647562541
LEF1	6.554	0.04528	8.122928807
ANTXR1	6.505	0.04528	8.145481598
LMCD1	5.913	0.04692	8.185099758
HEYL	7.626	0.03484	8.253465434
LRRC32	9.883	0.02116	8.61589101
CRISPLD2	9.16	0.02116	8.62186516
SOD3	8.182	0.02895	8.657797156
CD69	7.818	0.03371	8.870405149
AEBP1	10.94	0.01569	8.969328624
GPNMB	6.958	0.04292	9.0254571
EDIL3	6.38	0.04528	9.259921736
FRZB	8.801	0.02235	9.26634245
RPL18AP3	9.344	0.02116	9.428315262
PTGDS	7.626	0.03484	10.18235948
DKK3	9.113	0.02116	10.37471644
PDGFRB	8.847	0.02235	10.66638942
RGS4	5.932	0.04667	10.98908987
GDF15	6.952	0.04292	11.50349226
FBLN5	6.199	0.04528	11.56745836
GEM	5.959	0.04667	12.32913773
MMP2	8.233	0.02895	12.41489367
FAP	6.028	0.04663	13.93846707
MFAP4	9.399	0.02116	14.01597304
MGP	12.36	0.009459	14.87687908
LUM	6.906	0.04292	14.93887912
CCL2	5.865	0.0483	18.01341738
