# Supplementary material for: DNAJB1-PKAc Kinase Is Expressed in Young Patients with Pediatric Liver Cancers and Enhances Carcinogenic Pathways
Source: Cancers (Basel). 2024 Dec 30;17(1):83. doi: 10.3390/cancers17010083 (PMC11720578; doi:10.3390/cancers17010083)
Supplement: Supplementary file 1 [file cancers-17-00083-s001.zip › Supplemental Table S2 - FusPos_v_BG_.csv]

	t	adj.P.Val	FC
CYP2A6	-20.03	8.84E-05	-1530.725631
CRP	-9.844	0.001809	-1251.983644
CYP2A7	-13.69	0.0003224	-692.1783465
HRG	-10.92	0.001054	-620.8065634
CYP2C8	-15.17	0.0002356	-538.2005295
SAA1	-8.115	0.0049	-484.0458838
ADH1C	-15.69	0.0002009	-459.8437749
C9	-10.9	0.001054	-442.9499856
CYP3A4	-6.066	0.02024	-347.7724888
SAA2	-10.12	0.001522	-338.9667611
AC009963.2	-6.706	0.01319	-319.3511864
CYP2B6	-6.077	0.02024	-288.6145055
PLA2G2A	-5.867	0.02312	-227.8593877
PLGLB2	-19.96	8.84E-05	-216.0168438
SLC22A1	-11.41	0.0008342	-186.3666623
SLC10A1	-16.02	0.0002009	-186.1084822
HAL	-7.984	0.00538	-183.0380783
HAMP	-5.167	0.03964	-179.6443809
PCK1	-6.005	0.0214	-174.9743938
GSTA2	-7.277	0.008651	-165.6506438
HABP2	-8.835	0.003137	-162.5793258
SAA2-SAA4	-8.881	0.003126	-157.8050977
HSD11B1	-8.169	0.004793	-153.3835547
CYP1A2	-12.56	0.0005309	-150.3311323
UGT2B7	-6.078	0.02024	-147.6461574
LBP	-5.822	0.02372	-146.4231646
ASPG	-12.41	0.0005309	-142.0248924
HSD17B6	-5.506	0.0305	-133.8060928
F9	-8.23	0.004662	-132.5139103
C3P1	-10.14	0.001522	-131.6898186
FCN3	-10.28	0.001454	-131.2342064
CYP2B7P	-11.59	0.0007611	-128.5334455
HSD17B13	-8.89	0.003126	-125.1053781
HGFAC	-6.166	0.01933	-124.8454991
HAO2	-10.59	0.001208	-119.0150327
CYP2C19	-5.734	0.02532	-117.9474158
UGT2B15	-8.538	0.00384	-115.6001933
TTC36	-11.24	0.0009124	-108.7596799
UGT1A9	-7.46	0.007459	-106.0058447
CP	-4.936	0.04643	-102.1821935
SLPI	-17.97	0.0001179	-100.8452974
DEFB1	-10.69	0.00116	-94.94367577
PLGLA	-7.646	0.006549	-94.41865325
SLC25A47	-6.8	0.01222	-90.19652833
CLEC4M	-14.32	0.0002591	-87.73009952
APOF	-7.268	0.008651	-87.00340748
GBA3	-11.84	0.0006944	-83.69096631
SLC1A1	-17.82	0.0001179	-77.0647924
FETUB	-8.043	0.005182	-75.16556616
G0S2	-5.842	0.02341	-73.66972744
PRG4	-8.921	0.003126	-72.2036568
AKR7A3	-14.73	0.0002591	-71.40731663
CLEC4G	-15.97	0.0002009	-67.97818794
ABCB11	-12.45	0.0005309	-63.20645513
PGLYRP2	-5.266	0.03634	-61.86279021
NRG1	-12.37	0.0005309	-61.05341124
FCN2	-9.613	0.001986	-58.81042454
GLYAT	-6.77	0.01251	-58.04098105
BCO2	-8.403	0.004285	-54.98628832
ANXA10	-9.426	0.002185	-54.72013939
CYP4F2	-5.94	0.02235	-54.45527869
BBOX1	-14.61	0.0002591	-54.30450571
GBP7	-13.9	0.000304	-52.60033199
CYP2C18	-10.92	0.001054	-48.8064529
GLS2	-12.24	0.0005525	-48.20129493
PPP1R1A	-6.22	0.01882	-47.37322554
OGDHL	-10.19	0.001518	-47.3075978
SLC22A10	-4.908	0.04742	-47.14392595
CFHR3	-5.996	0.0214	-46.91573623
C6	-7.302	0.008628	-45.09826416
CBSL	-6.338	0.01754	-44.84887837
VNN1	-7.286	0.008651	-43.74359846
APOA4	-5.999	0.0214	-43.32116093
RDH16	-7.58	0.006849	-42.87307528
MBL2	-5.63	0.02772	-42.57692931
AKR1D1	-5.003	0.04467	-40.81422053
CLEC1B	-13.06	0.000447	-40.08526204
DAO	-5.797	0.02413	-37.68712927
SLC28A1	-14.3	0.0002591	-37.27147477
XDH	-8.352	0.004349	-36.58042673
PLGLB1	-11.71	0.0007311	-36.37814314
GYS2	-5.894	0.02298	-35.35886351
NAT2	-10.5	0.001255	-34.7273399
ACSM5	-5.419	0.03263	-33.94200772
NAT8	-5.553	0.02939	-31.49388871
CFHR4	-5.761	0.02481	-29.63027272
AKR7L	-6.946	0.01102	-29.222344
MFSD2A	-5.068	0.04292	-28.62095686
SLC25A18	-5.526	0.03008	-28.24649588
SRD5A2	-9.565	0.001986	-28.10977498
INS-IGF2	-6.07	0.02024	-27.97371585
KRT7	-6.182	0.0191	-27.62686587
TRIM55	-5.793	0.02413	-25.95606898
UROC1	-4.932	0.0465	-24.6924828
GHR	-9.104	0.002735	-24.6070533
FBP1	-5.882	0.02298	-24.36941984
RIDA	-5.733	0.02532	-24.33566005
PPARGC1A	-4.889	0.04813	-23.29583278
SHBG	-4.955	0.0461	-22.91149986
NR1I3	-5.045	0.04322	-22.31589866
ANG	-5.28	0.0363	-21.9629509
DHODH	-8.169	0.004793	-21.87179923
TRPM8	-9.747	0.001876	-21.48116004
SLC51A	-6.384	0.01705	-21.37718525
ETNPPL	-6.187	0.0191	-20.47795862
AGXT2	-5.882	0.02298	-20.36471896
GSTA7P	-10.71	0.00116	-20.22404958
CCND2P1	-7.847	0.00571	-19.2661981
ACADL	-12.69	0.0005309	-19.21285484
CLRN3	-7.835	0.00571	-19.00095466
GADD45G	-5.985	0.02157	-18.98778876
CYP4F11	-5.578	0.0287	-18.35371239
AL583836.1	-7.247	0.008741	-18.34099497
SLITRK3	-9.563	0.001986	-17.98846278
HPGD	-5.271	0.0363	-17.85182916
ADRA1A	-5.283	0.0363	-17.77773966
CRHBP	-8.335	0.004349	-17.04173125
GOT1	-6.135	0.01978	-16.94749335
PIGR	-9.741	0.001876	-16.81876655
RETREG1	-7.654	0.006549	-16.32487455
GDF2	-9.096	0.002735	-16.05554798
TMEM27	-7.976	0.00538	-15.9115227
MT1X	-7.545	0.007018	-15.8345065
SFRP5	-9.978	0.001662	-15.63817226
SERTM2	-8.788	0.003217	-15.63817226
AQP3	-6.535	0.01492	-15.51939057
ERICH5	-9.279	0.002428	-15.06365543
FAM110C	-7.84	0.00571	-14.70260614
SULT1A2	-6.086	0.02024	-14.65173898
RIPK4	-5.078	0.0428	-14.34026719
ID1	-5.399	0.03286	-14.26096793
COX6A2	-5.151	0.04016	-14.21162873
WWC1	-5.013	0.04442	-14.13304082
PRSS8	-7.636	0.006549	-13.84218705
ARHGEF26	-6.322	0.01774	-13.84218705
CBS	-5.275	0.0363	-13.84218705
AC025423.3	-5.094	0.04252	-13.84218705
ANGPTL6	-6.286	0.01806	-13.76564209
GREM2	-6.913	0.0112	-13.70851128
PFKFB1	-4.918	0.04695	-13.67055585
SPTBN2	-8.131	0.0049	-13.64215827
GPAT3	-6.894	0.01133	-13.27831337
GFRA1	-8.838	0.003137	-13.00504963
LURAP1L	-6.537	0.01492	-12.66697385
CDA	-5.758	0.02481	-12.423502
MTRNR2L4	-6.106	0.02022	-12.30352665
ALPL	-5.597	0.0283	-12.07540775
RPS12P21	-8.596	0.003702	-11.75334907
KNDC1	-7.452	0.007459	-11.55143356
SLC15A1	-5.812	0.02387	-11.10394175
LDHD	-5.408	0.03279	-10.83779982
GRHL1	-4.956	0.0461	-10.81528666
AVPR1A	-5.312	0.03575	-10.62212127
SOCS2	-5.829	0.02365	-10.59271128
CA2	-6.412	0.01662	-10.27452647
CIDEB	-6.948	0.01102	-10.18235948
ABCG2	-4.885	0.04821	-10.01437167
SERPINB8	-5.3	0.03618	-9.986644391
HNF1B	-6.883	0.01135	-9.80827888
AC090227.1	-6.413	0.01662	-9.727034265
CITED4	-6.96	0.01102	-9.63309905
ZG16	-7.158	0.00941	-9.599771059
ACSM3	-5	0.04467	-9.461048002
SPATA6L	-6.355	0.01734	-9.428315262
MTATP6P25	-5.85	0.02332	-9.285631315
ENPP7	-5.191	0.03874	-9.195958784
LGALS4	-4.844	0.04949	-9.157793285
GSTZ1	-7.822	0.00571	-9.126109727
MAP7	-5.978	0.02161	-9.126109727
WDR72	-5.686	0.02655	-8.975547844
FXYD1	-6.261	0.01819	-8.963113714
CYP2A13	-8.382	0.004301	-8.803028875
TPT1P12	-7.894	0.00571	-8.627843454
MT2P1	-6.708	0.01319	-8.473746677
ACAA2	-5.33	0.03509	-8.456144324
SGMS2	-5.364	0.03373	-8.444429741
C1S	-5.583	0.02868	-8.374482256
GLT1D1	-5.857	0.02325	-8.305114164
ADORA2BP1	-7.219	0.008916	-8.128561144
CDC37L1	-7.882	0.00571	-8.117300373
GCNT1P3	-5.133	0.04097	-8.061230083
BLNK	-6.286	0.01806	-7.797437047
HAAO	-5.215	0.03806	-7.748945514
SLC4A4	-5.957	0.02202	-7.732848777
NPM1P25	-6.844	0.01175	-7.674112955
CLDN10	-7.707	0.006323	-7.610546211
APOL1	-5.117	0.04165	-7.490177979
SLC41A2	-9.596	0.001986	-7.479801582
INSIG1	-5.214	0.03806	-7.397306225
SDC4	-5.381	0.03331	-7.366605578
MYOM1	-7.509	0.007193	-7.095970441
CYP4V2	-7.821	0.00571	-7.06162397
NXNL2	-6.682	0.01343	-6.825808785
SLC35C1	-6.429	0.01662	-6.750526369
BCL2L10	-4.871	0.04879	-6.750526369
AC007283.2	-6.917	0.0112	-6.731835858
SLC19A3	-5.708	0.02596	-6.685335671
AC104966.1	-5.888	0.02298	-6.680703355
UGP2	-5.874	0.02306	-6.680703355
LONRF2	-4.876	0.04867	-6.680703355
AC007610.3	-7.105	0.009751	-6.662206167
SERPING1	-6.275	0.01816	-6.643760193
RAB27A	-4.957	0.0461	-6.602443268
CRYM	-4.852	0.04945	-6.534151929
IL13RA2	-4.852	0.04945	-6.489017245
ACAT1	-5.056	0.04322	-6.484520959
ADGRV1	-5.402	0.03286	-6.435266968
LSMEM1	-4.971	0.04595	-6.220368287
AGPAT2	-6.105	0.02022	-6.1859707
RPSAP70	-5.246	0.03696	-6.151763325
ETS2	-5.046	0.04322	-6.130479841
ID2	-6.572	0.01468	-6.046079713
MBNL2	-6.537	0.01492	-5.991843738
MCC	-6.261	0.01819	-5.987691947
ACSL1	-5.277	0.0363	-5.946331938
GCLM	-5.521	0.03008	-5.942211683
MPC1	-5.662	0.02679	-5.933979735
ETFDH	-8.754	0.003258	-5.913449725
CTH	-4.844	0.04949	-5.815890069
KRT17P4	-5.681	0.02655	-5.700150457
LRAT	-4.918	0.04695	-5.609997003
CES3	-4.945	0.04636	-5.594464331
ZC2HC1C	-4.841	0.04952	-5.594464331
LY6E	-5.058	0.04322	-5.551970876
USP43	-6.361	0.01734	-5.45659134
FAM149A	-6.615	0.01422	-5.415145116
ANXA8	-6.143	0.01972	-5.35913441
ALDH1B1	-5.609	0.02803	-5.307380562
AC004706.3	-5.471	0.0314	-5.216202941
ADAMTS13	-5.25	0.03695	-4.9588308
CLDN4	-5.038	0.04346	-4.941674549
GBP1	-5.367	0.03373	-4.796559655
PRSS53	-6.056	0.02032	-4.786595853
RNF152	-5.093	0.04252	-4.766730298
PTS	-6.208	0.01894	-4.733804087
CCDC158	-5.79	0.02413	-4.694592713
NNT	-5.614	0.028	-4.688089135
HMGCL	-5.273	0.0363	-4.681594566
SMIM14	-5.551	0.02939	-4.61394242
GAREM1	-4.964	0.0461	-4.61394242
SCP2	-5.44	0.03205	-4.544117059
CLYBL	-5.228	0.0377	-4.39541687
AL645728.2	-4.976	0.04582	-4.386286354
APOL6	-6.422	0.01662	-4.340917488
GBE1	-5.472	0.0314	-4.313921727
SHROOM3	-4.891	0.04813	-4.28709385
ARAP2	-5.616	0.028	-4.239811134
TPST1	-4.93	0.0465	-4.239811134
LPIN2	-4.866	0.04895	-4.213444144
N4BP2L1	-7.119	0.00971	-4.204691636
SCNN1A	-4.96	0.0461	-4.152557082
NOCT	-5.415	0.03265	-4.123873275
GFOD1	-4.952	0.04611	-4.078390732
FGGY	-5.884	0.02298	-4.053027601
FUOM	-5.075	0.0428	-4.047412804
PLSCR4	-6.222	0.01882	-3.912253894
NFKBIZ	-5.002	0.04467	-3.76069681
AC135050.2	-4.988	0.04525	-3.706352248
STOM	-6.064	0.02024	-3.595020506
MMAA	-6.663	0.0136	-3.530811985
SPRYD4	-4.9	0.04772	-3.379945538
RTTN	-5.664	0.02679	-3.356598548
EBNA1BP2	-5.048	0.04322	-3.347304971
C19orf66	-5.164	0.03964	-3.289800275
HSD17B10	-6.079	0.02024	-3.182145935
SDHB	-6.582	0.01464	-3.006322956
FAHD2A	-5.922	0.02269	-2.981420774
LARP1B	-6.294	0.01806	-2.938337267
KDSR	-5.087	0.04265	-2.930201749
PPID	-5.27	0.0363	-2.924114897
EDEM1	-5.386	0.03324	-2.873880353
RALGAPA2	-5.464	0.03155	-2.856007959
CHP1	-5.096	0.04252	-2.842184086
HDAC6	-5.484	0.03121	-2.620786808
CCDC50	-5.207	0.0381	-2.547354951
HMGN4	5.455	0.03178	2.674000991
ADAM9	5.049	0.04322	2.822551687
GRAMD1A	5.022	0.04407	2.934266688
LZTS2	5.678	0.02655	3.38228915
NEK3	5.209	0.0381	3.446184639
ZNF362	5.428	0.03242	3.622535932
SH3RF3	4.939	0.0464	3.768525096
HSDL1	5.444	0.03205	4.392371255
MSH5	5.084	0.04265	4.490885688
CRTAP	5.523	0.03008	4.582071592
RPS3AP26	4.941	0.0464	4.982949662
EML6	5.073	0.0428	5.077083544
RAB34	4.848	0.04948	5.388934307
RPS3AP6	7.036	0.0104	5.411392924
MFGE8	4.851	0.04945	5.933979735
AP000936.3	5.282	0.0363	6.685335671
ZNF703	6.188	0.0191	6.949937481
RPL18AP3	5.899	0.02298	7.738210637
EEF1A1P5	7.008	0.01061	7.802843692
PTK7	5.174	0.03943	9.931419932
CDKN2A	5.022	0.04407	23.18307447
LYZ	8.274	0.00454	25.19385525
