# Supplementary material for: DNAJB1-PKAc Kinase Is Expressed in Young Patients with Pediatric Liver Cancers and Enhances Carcinogenic Pathways
Source: Cancers (Basel). 2024 Dec 30;17(1):83. doi: 10.3390/cancers17010083 (PMC11720578; doi:10.3390/cancers17010083)
Supplement: Supplementary file 1 [file cancers-17-00083-s001.zip › Supplemental Table S3 - FusPos_v_FusNeg.csv]

	t	adj.P.Val	FC
CYP3A4	-4.856	0.0009756	-171.4923011
CYP2A6	-5.323	0.000526	-125.1921246
HRG	-6.353	0.0001495	-96.87147475
CYP2C8	-5.033	0.0007693	-83.57502637
CYP2A7	-4.941	0.00087	-66.71780869
CYP2B6	-3.726	0.004967	-55.06256836
GSTA2	-5.116	0.0006892	-47.5706555
FCN3	-8.153	2.25E-05	-46.85074227
UGT2B7	-4.507	0.001581	-45.88656794
BX248415.1	-3.105	0.01305	-44.97339841
FGF21	-5.658	0.000344	-43.05175067
CYP2C9	-2.764	0.02254	-42.37084513
CRP	-6.013	0.0002229	-41.1266028
ADH1C	-2.934	0.01714	-40.81422053
SLC25A47	-5.316	0.0005305	-40.00199368
ALDOB	-2.77	0.02232	-39.31478337
DEFB1	-4.443	0.00173	-39.09737925
KRT7	-5.153	0.0006557	-37.63492001
ADH4	-3.147	0.0122	-32.76310081
SAA4	-2.67	0.02624	-32.28965228
HGFAC	-3.842	0.004163	-30.21095741
DPT	-3.329	0.009157	-29.52775976
ELF3	-3.794	0.004481	-29.222344
SLC10A1	-4.259	0.002254	-28.28568099
PCK1	-3.653	0.005545	-27.09585
CLEC4M	-11.38	1.53E-06	-26.57504077
UGT2B15	-4.455	0.001701	-24.6070533
SPP2	-3.344	0.008954	-24.57296432
CYP4A11	-2.908	0.01789	-24.50492795
PRSS22	-4.896	0.0009249	-23.96737495
PON1	-2.737	0.02353	-23.57196297
C9	-3.26	0.01021	-23.53930793
G0S2	-4.213	0.002408	-23.36051217
ANGPTL8	-2.93	0.01724	-22.92738641
STMN2	-6.161	0.0001869	-22.84806367
CLDN4	-6.411	0.0001398	-22.65880701
CLEC4G	-11.43	1.48E-06	-22.42443919
MTND4P20	-2.666	0.02641	-21.66058046
CYP2B7P	-3.566	0.006343	-21.00993801
HSD17B6	-2.932	0.0172	-21.00993801
SLC22A10	-4.226	0.002363	-20.69198291
C3P1	-5.447	0.0004482	-19.23950798
SAA1	-3.553	0.006472	-19.01412968
CYP1A2	-3.247	0.01042	-18.86970548
FCN2	-6.376	0.0001455	-18.80442125
UGT1A3	-2.622	0.02834	-18.57126263
C7	-2.643	0.0274	-18.06343048
SRD5A2	-7.39	4.81E-05	-18.00093576
C8A	-2.924	0.01742	-17.53298826
ANGPTL3	-2.288	0.04871	-17.53298826
CP	-2.892	0.01835	-17.33961547
LBP	-3.321	0.009276	-17.10089586
GDF15	-7.555	4.06E-05	-16.77219961
HABP2	-3.739	0.00487	-16.66789486
APOA4	-5.716	0.0003199	-16.57572422
CNTFR	-6.36	0.0001483	-16.48406326
HSD11B1	-3.093	0.0133	-15.97783466
C8B	-2.388	0.0414	-15.9115227
NR0B2	-2.961	0.01642	-15.8345065
TACSTD2	-6.873	8.33E-05	-15.79066473
SLCO1B3	-2.594	0.02967	-15.64901558
APOC4	-2.937	0.01705	-15.5840683
COLEC10	-4.638	0.001316	-15.33759102
CES1P1	-3.052	0.0142	-15.21054562
GLYAT	-4.079	0.002927	-14.75364989
CYP4A22	-3.222	0.01084	-14.55053203
ACSM5	-3.821	0.004298	-14.48010341
HAO1	-2.451	0.03739	-14.48010341
TRIM15	-3.844	0.00415	-14.47007004
SLCO1B1	-2.326	0.04579	-14.47007004
UGT2B10	-2.353	0.04383	-14.09390999
PLGLB2	-3.584	0.00617	-13.67055585
CLDN3	-4.155	0.002621	-13.57612643
CLEC1B	-6.886	8.22E-05	-13.41709095
ANXA10	-3.876	0.003958	-13.31517976
SERPINA11	-2.427	0.03887	-13.13186574
BCO2	-5.027	0.0007753	-13.08643294
LEAP2	-2.806	0.02105	-13.05019989
MMP7	-3.293	0.00969	-13.03212101
CXCL14	-3.484	0.007197	-13.02309096
GDF2	-7.699	3.51E-05	-12.96904192
TTC36	-4.674	0.001252	-12.90626815
OGN	-3.333	0.009097	-12.88838866
CCL20	-3.345	0.008933	-12.61440278
SAA2-SAA4	-4.793	0.001063	-12.31205776
HSD17B13	-2.685	0.0256	-12.19315864
CCL16	-2.462	0.03674	-11.74520509
SRPX	-4.328	0.002038	-11.70456977
CRHBP	-7.013	7.16E-05	-11.67216275
DCN	-2.435	0.0384	-11.44781216
PGLYRP2	-2.74	0.02343	-11.40030091
SFRP5	-3.958	0.003505	-11.16568611
FETUB	-3.301	0.009574	-11.15794933
CCL17	-3.41	0.008069	-11.05785765
HAL	-2.668	0.02633	-11.05019559
TPSB2	-3.574	0.006266	-10.98908987
AKR7A3	-3.861	0.004048	-10.93589962
TMPRSS2	-3.35	0.008861	-10.85283462
NTRK2	-4.476	0.001652	-10.81528666
RGS4	-3.294	0.009678	-10.77786861
FAM163B	-3.815	0.004338	-10.46862457
OTC	-2.501	0.03448	-10.42517719
CPZ	-2.826	0.02039	-10.41795352
OGDHL	-3.765	0.00468	-10.3963125
KRT19	-2.944	0.01686	-10.31019704
C6	-4.067	0.002979	-10.24607889
CYP4F2	-2.983	0.01585	-10.03521764
PRSS8	-5.537	0.0004003	-9.828695844
FBLN5	-2.945	0.01685	-9.781122222
CXCL8	-2.853	0.01953	-9.774344813
SLC28A1	-4.472	0.001661	-9.646462622
DAO	-3.293	0.009686	-9.356701312
APOC1P1	-4.149	0.002641	-9.337264815
RDH16	-3.393	0.008289	-9.330794958
ASPDH	-2.533	0.03274	-9.259921736
SAMD11	-3.767	0.004662	-9.138769975
LGALS4	-4.392	0.001861	-9.126109727
ADRA1A	-5.649	0.0003476	-9.069355302
AC021146.9	-2.462	0.03673	-8.91972975
AC226496.3	-2.462	0.03673	-8.91972975
NAT2	-4.741	0.001142	-8.89503326
APOC4-APOC2	-2.421	0.03927	-8.766494132
RIPOR3	-4.298	0.00213	-8.651798108
FGFR2	-3.241	0.01052	-8.580132935
GLI1	-7.123	6.36E-05	-8.568246586
WFDC2	-6.159	0.0001874	-8.544523264
AKR7L	-6.213	0.000176	-8.538602704
PLGLA	-2.407	0.04018	-8.520865627
DIO1	-2.588	0.02994	-8.444429741
GBA3	-3.163	0.0119	-8.415214234
ABCB4	-2.776	0.02211	-8.397733469
CFHR3	-2.578	0.03046	-8.374482256
SLC25A18	-3.248	0.01041	-8.322402132
ANGPTL6	-6.358	0.0001485	-8.224910613
PPARGC1A	-3.955	0.003518	-8.122928807
ARHGEF26	-5.835	0.0002766	-8.066819639
SLC4A4	-8.635	1.43E-05	-8
GYS2	-3.078	0.01362	-7.928236506
MBL2	-2.366	0.04296	-7.906285212
GPD1	-2.821	0.02055	-7.889861636
VIPR1	-3.612	0.005903	-7.873472176
NEURL3	-5.92	0.0002493	-7.813668232
PPL	-4.351	0.001974	-7.802843692
TRIB1	-3.71	0.005084	-7.792034148
MUC6	-4.734	0.001152	-7.759695283
SLC51A	-3.367	0.008632	-7.668795508
PDZK1IP1	-5.643	0.0003504	-7.615823268
OMD	-3.355	0.008802	-7.578960565
SLC22A1	-3.409	0.008088	-7.474618775
CBSL	-2.759	0.02272	-7.453923434
CCDC198	-2.671	0.02617	-7.376824943
ADIRF	-3.416	0.007999	-7.351303068
RPS12P21	-6.095	0.000202	-7.341119058
WNT11	-4.189	0.002492	-7.341119058
CFHR4	-3.171	0.01175	-7.341119058
PALM3	-2.9	0.01811	-7.290410245
REEP6	-2.675	0.02601	-7.250095506
RIPK4	-3.239	0.01055	-7.245071864
LAMC3	-2.483	0.03551	-7.210003701
SHBG	-2.677	0.02596	-7.140375772
SAA2	-2.951	0.01667	-7.120605866
CLDN2	-2.473	0.03612	-7.056730922
ID1	-6.208	0.0001769	-7.051841263
PFKFB1	-3.813	0.004351	-7.027443746
PAMR1	-3.445	0.007647	-7.012845771
SFRP1	-3.218	0.01091	-6.945121821
AL583836.1	-3.709	0.005096	-6.87805189
CHRDL1	-3.857	0.004074	-6.87328604
PTPRD	-4.055	0.003032	-6.868523492
CYP2C18	-3.971	0.003435	-6.863764243
ATF3	-2.381	0.04188	-6.788063214
WT1	-3.371	0.008572	-6.722510018
ABCB11	-3.542	0.006581	-6.708545476
GEM	-2.504	0.03431	-6.703897077
FCER1A	-2.922	0.01748	-6.6992519
SPON1	-3.232	0.01067	-6.657589878
HAND2	-3.844	0.004155	-6.611602545
GHR	-4.981	0.0008243	-6.602443268
MUC3A	-4.612	0.001365	-6.597868389
DNM1	-2.352	0.04395	-6.547753453
PODN	-2.79	0.02162	-6.534151929
ANXA3	-4.018	0.003204	-6.502524816
RASD1	-2.751	0.02303	-6.453134074
PTN	-2.835	0.02011	-6.439729101
FAM180A	-2.278	0.04955	-6.42189911
ANGPTL1	-4.866	0.0009631	-6.395246643
ADAMTSL2	-3.393	0.008293	-6.390815332
ELN	-3.019	0.01496	-6.355475201
OIT3	-2.529	0.03299	-6.333486927
SLC1A1	-2.964	0.01633	-6.298463813
CITED4	-4.265	0.002232	-6.281024949
HAO2	-3.177	0.01164	-6.241963841
NAT8	-2.418	0.03949	-6.211751
PLIN2	-3.533	0.006672	-6.207446834
PRRT2	-2.757	0.0228	-6.168843302
ANK3	-4.092	0.002871	-6.164568867
VNN1	-2.368	0.04282	-6.151763325
GADD45G	-4.129	0.002723	-6.130479841
CPA3	-2.805	0.02111	-6.113506083
NR1I3	-2.547	0.032	-6.083915013
PLPP4	-3.523	0.006779	-6.046079713
TRDV1	-4.714	0.001185	-6.037703874
FAM110C	-4.094	0.002865	-6.025161867
CXCL1	-2.563	0.03121	-6.016815006
CYP3A43	-2.602	0.02926	-5.966976107
CHRNA4	-2.332	0.04538	-5.958709852
CDH1	-3.727	0.004955	-5.946331938
RTP3	-2.719	0.02424	-5.888907449
NRG1	-3.591	0.006102	-5.876674533
AQP3	-4.617	0.001354	-5.811860198
WWC1	-4.516	0.001562	-5.771714747
SSC5D	-3.377	0.008494	-5.771714747
BANF1P2	-3.488	0.007149	-5.759725274
COL14A1	-2.796	0.02139	-5.75573432
EPHA2	-5.48	0.0004301	-5.727874965
S100A14	-2.375	0.0423	-5.715976559
ABCB1	-3.168	0.0118	-5.680429434
CYP26A1	-5.572	0.000383	-5.521269414
F3	-4.99	0.000815	-5.517443687
TRIB3	-4.219	0.002385	-5.464161027
ASPN	-2.805	0.0211	-5.44148341
COL4A3	-6.266	0.0001653	-5.42641731
AKR1C6P	-2.472	0.03617	-5.422657307
KLF10	-6.608	0.0001118	-5.41889991
DEFA1	-2.629	0.02803	-5.411392924
LDLR	-2.738	0.02349	-5.411392924
EPHA3	-3.547	0.006526	-5.407643332
STAB2	-5.614	0.000363	-5.348001982
CBLC	-2.534	0.03268	-5.3294993
COLEC11	-2.727	0.02392	-5.325806453
TNN	-3.084	0.0135	-5.314743256
GSTA7P	-4.396	0.001851	-5.289018421
SLC6A1	-3.741	0.004852	-5.285353623
ADAMTS13	-5.646	0.0003492	-5.281691364
C1orf210	-2.924	0.01741	-5.267067688
LTBP4	-2.348	0.04424	-5.256126509
GLS2	-2.768	0.02239	-5.252484502
ZDHHC11B	-4.585	0.001417	-5.208976758
RETREG1	-3.998	0.003298	-5.205367422
KDM8	-7.64	3.72E-05	-5.187358219
ABCG2	-3.514	0.006868	-5.183763862
RAB17	-2.315	0.04667	-5.176582618
GRB14	-3.154	0.01208	-5.151526518
SOCS2	-4.716	0.001181	-5.147956989
NGFR	-3.404	0.00815	-5.112397453
SEMA3D	-6.054	0.0002123	-5.094709901
INS-IGF2	-2.798	0.02133	-5.077083544
HDC	-2.384	0.04173	-5.077083544
RAB25	-3.795	0.004472	-5.070050088
ZC3H12A	-4.301	0.002119	-5.066537015
CDH19	-2.785	0.02177	-5.056012394
TNFSF11	-3.974	0.003419	-5.042013566
BICC1	-3.14	0.01234	-5.03851992
ALAS1	-2.929	0.01729	-5.03851992
KLKB1	-2.294	0.04826	-5.03851992
SERPINB8	-3.613	0.005899	-5.028053498
HGF	-3.091	0.01334	-5.00024921
PTH1R	-3.817	0.004322	-4.941674549
AC005244.1	-4.438	0.001744	-4.938250428
COBL	-2.479	0.03576	-4.931409302
CGN	-2.476	0.03592	-4.900741328
AL353662.3	-2.76	0.0227	-4.890561111
LGR6	-3.177	0.01164	-4.880402041
MASP1	-2.443	0.03787	-4.870264075
SGMS2	-6.444	0.0001346	-4.866889435
IGFBP3	-2.755	0.02286	-4.833271374
CA9	-3.311	0.009428	-4.813212104
GCKR	-2.375	0.04229	-4.80321371
DBNDD1	-2.551	0.03183	-4.773342972
AP1M2	-4.964	0.000843	-4.760126785
KCNK17	-5.543	0.0003973	-4.75353242
ADAMTS1	-2.581	0.0303	-4.75353242
AC108751.5	-2.708	0.02465	-4.733804087
MT1L	-2.439	0.03811	-4.733804087
FBP1	-2.468	0.03641	-4.717426369
MMP23A	-2.849	0.01966	-4.701105314
NKD2	-2.756	0.02283	-4.701105314
FRMD6	-2.588	0.02998	-4.697847885
ESR1	-4.368	0.001926	-4.688089135
HHIP	-3.416	0.007999	-4.684840725
ANG	-2.436	0.03832	-4.678350656
FGGY	-5.881	0.0002612	-4.662164793
ACY3	-2.489	0.03518	-4.601167573
COL4A4	-3.368	0.008613	-4.578896642
CD1C	-2.723	0.02407	-4.569384987
KLF5	-2.411	0.03992	-4.556733509
VNN3	-2.636	0.02773	-4.547267893
ALPL	-3.612	0.005903	-4.540968409
GLT8D2	-2.44	0.03808	-4.53782194
LURAP1L	-4.354	0.001965	-4.531535541
RIC3	-4.03	0.00315	-4.500233939
MATN2	-2.994	0.01557	-4.497115695
FLRT2	-2.591	0.02979	-4.493999612
PAQR5	-4.435	0.001751	-4.484664312
ADGRB3	-4.267	0.002226	-4.481556857
LAMC2	-3.147	0.01221	-4.481556857
FNDC5	-3.571	0.006287	-4.475348404
OMG	-2.882	0.01862	-4.450600482
TRAV8-3	-3.318	0.009327	-4.432129391
XDH	-2.416	0.03957	-4.429058338
WEE1	-4.29	0.002155	-4.407620464
AC025423.3	-2.603	0.02925	-4.404566392
LIPG	-3.632	0.005728	-4.398464597
GRHL1	-2.553	0.0317	-4.392371255
GPBAR1	-4.03	0.003147	-4.383247066
LPAR1	-2.622	0.02834	-4.37414183
LIFR	-3.624	0.005799	-4.368082183
MAFF	-2.296	0.04812	-4.368082183
AC010655.3	-2.901	0.01809	-4.349953563
HMGN1P3	-3.648	0.005587	-4.325899054
PPP1R3B	-3.765	0.004679	-4.322901608
CFTR	-3.744	0.004827	-4.304960499
MTMR11	-2.547	0.032	-4.301977562
PTPN3	-3.565	0.006345	-4.281154794
CDA	-2.685	0.02559	-4.275223965
CABCOCO1	-4.691	0.001223	-4.269301352
KCNK1	-3.133	0.01248	-4.269301352
AQP7	-2.637	0.02769	-4.248636746
PTGS2	-2.304	0.04744	-4.245692836
NR1D1	-4.126	0.002732	-4.239811134
SLC1A7	-3.505	0.006962	-4.239811134
TCIM	-3.132	0.0125	-4.236873339
AC068533.4	-2.57	0.03083	-4.236873339
TMEM130	-3.903	0.003801	-4.228072162
ARHGAP8	-3.036	0.01456	-4.219289268
MST1R	-3.86	0.004056	-4.213444144
FMO1	-3.03	0.0147	-4.201778176
ADAMTS2	-2.327	0.04573	-4.201778176
TNFRSF12A	-2.867	0.01908	-4.187241128
RSPO3	-2.549	0.03191	-4.187241128
FAM102A	-3.586	0.006152	-4.184339759
RAI2	-2.389	0.04135	-4.178543051
ZDHHC11	-3.495	0.007078	-4.17564771
ACSM3	-3.186	0.01147	-4.17564771
AKR1C8P	-2.945	0.01685	-4.164086391
CFAP221	-4.061	0.003005	-4.146804404
TSC22D2	-3.471	0.007339	-4.132457551
BCL3	-2.431	0.03865	-4.126732717
TMEM27	-3.99	0.003339	-4.123873275
S1PR2	-3.006	0.01527	-4.112455307
PROSER2	-2.823	0.02048	-4.106758183
ARL5B	-2.667	0.02636	-4.098227292
VSIG2	-4.623	0.001344	-4.078390732
APOBEC3B	-4.098	0.002848	-4.072740799
GGT5	-2.713	0.02447	-4.067098693
BMP5	-3.49	0.007125	-4.036206535
ZNF300P1	-4.505	0.001586	-4.030615042
GLIS3	-4.243	0.002306	-4.013886994
SLC38A2	-3.23	0.0107	-3.991690876
BEGAIN	-3.449	0.007594	-3.975124373
SVEP1	-2.386	0.04156	-3.947666184
ETS2	-3.767	0.004662	-3.936736088
GNA14	-3.976	0.003409	-3.934008296
KCTD9P4	-4.82	0.001024	-3.920397661
GPAT3	-3.833	0.004219	-3.920397661
DIRAS3	-2.947	0.01678	-3.91768119
TMEM132E	-3.056	0.01411	-3.914966602
LONRF3	-3.118	0.01279	-3.901421846
CD207	-4.18	0.002524	-3.898718524
FYTTD1P1	-2.406	0.04022	-3.887923952
CLCF1	-2.907	0.01789	-3.885229982
MT1JP	-3.071	0.01378	-3.874472757
B3GNT3	-2.289	0.04867	-3.869105318
TRIM31	-2.67	0.02624	-3.866424388
RGS11	-2.493	0.03494	-3.842379456
MBNL2	-4.919	0.0008961	-3.831740873
ATF5	-2.445	0.03776	-3.821131746
SDC4	-3.907	0.00378	-3.805273105
CNTN4	-3.718	0.005023	-3.802636405
AL590762.1	-2.82	0.0206	-3.800001531
STAC	-3.517	0.00684	-3.797368484
AP000781.2	-3.436	0.007752	-3.794737261
CIDEC	-3.2	0.01123	-3.794737261
RPL7AP34	-2.976	0.01602	-3.794737261
PDGFRA	-2.538	0.03249	-3.768525096
ABCA10	-4.229	0.002352	-3.755486989
PRG2	-2.887	0.0185	-3.755486989
RND1	-2.419	0.03941	-3.737309388
GREM2	-3.38	0.008452	-3.729545946
MPPED1	-2.78	0.02197	-3.729545946
ZDHHC19	-3.374	0.008543	-3.726961717
ADRA1B	-2.306	0.04732	-3.726961717
KLHL29	-3.111	0.01292	-3.724379279
CA3	-3.281	0.009882	-3.71921977
EEF1A2	-4.251	0.002277	-3.716642697
PIK3C2G	-2.332	0.04537	-3.711493906
MGAT4C	-3.156	0.01204	-3.70378409
ITGA9	-3.242	0.0105	-3.701217712
AKR1C5P	-2.678	0.02591	-3.693529243
C6orf141	-2.414	0.03973	-3.683302789
CCBE1	-2.514	0.03377	-3.678200185
RAB3B	-3.027	0.01478	-3.657860358
AJUBA	-2.531	0.03284	-3.652793
PTGIR	-2.629	0.02803	-3.645205123
CYP4X1	-3.129	0.01256	-3.635112466
RND3	-3.015	0.01506	-3.625047753
C16orf89	-2.273	0.04988	-3.625047753
ARAP2	-5.389	0.0004828	-3.620025852
INPP1	-2.877	0.01879	-3.61751751
ADAMTSL5	-2.916	0.01766	-3.607501514
TBC1D3L	-2.778	0.02204	-3.600007719
GPC6	-2.99	0.01568	-3.587552639
TMEM156	-2.391	0.04125	-3.585066798
IGFBP6	-2.287	0.04881	-3.580100284
APLNR	-2.922	0.01746	-3.565241984
PLGLB1	-2.411	0.0399	-3.560302933
PXDC1	-3.655	0.005533	-3.555370725
ECM1	-2.462	0.03674	-3.550445349
AMOTL2	-3.92	0.003705	-3.543070076
IL7	-3.272	0.01002	-3.538161741
CD1E	-2.716	0.02434	-3.538161741
PLPP2	-3.487	0.007159	-3.530811985
LHX2	-3.467	0.00739	-3.530811985
DCPS	-3.212	0.01101	-3.528365461
SLC20A1	-2.433	0.03853	-3.525920632
SAMD5	-3.78	0.004571	-3.523477497
CHRDL2	-2.285	0.04892	-3.518596304
HIC1	-2.655	0.02689	-3.506422885
SPSB1	-2.979	0.01595	-3.479789411
CYP17A1	-2.554	0.03168	-3.474968741
EEPD1	-3.244	0.01047	-3.470154749
ADAM33	-2.424	0.0391	-3.462946262
IL32	-4.203	0.002442	-3.460546762
AC254562.1	-2.73	0.0238	-3.460546762
SPAG1	-2.939	0.017	-3.45575275
AC068647.2	-2.42	0.03934	-3.453358234
GADD45A	-3.268	0.01008	-3.446184639
TOMM20P2	-3.117	0.01281	-3.441410522
LONRF2	-3.305	0.009516	-3.429504147
PDE1A	-2.492	0.03501	-3.417638964
AC114402.1	-2.413	0.03981	-3.415270858
PLCXD3	-2.825	0.02042	-3.410539567
MAP7	-2.647	0.02723	-3.398739997
CLECL1	-3.393	0.008287	-3.396384986
ACAT1	-3.061	0.014	-3.396384986
ID2	-4.198	0.00246	-3.38932974
PI15	-3.176	0.01165	-3.386981249
DES	-2.508	0.03411	-3.386981249
GPM6A	-2.65	0.0271	-3.372924441
PHLDA1	-2.471	0.0362	-3.361255009
MAMDC2	-2.676	0.02599	-3.358925972
RHOD	-2.638	0.02763	-3.358925972
GALNT17	-2.856	0.01942	-3.356598548
MT1M	-3.24	0.01053	-3.354272738
FEZ1	-2.358	0.0435	-3.351948539
AC018638.8	-3.232	0.01066	-3.347304971
ECM2	-4.358	0.001953	-3.340351678
NCAM1	-2.656	0.02684	-3.338037125
SH2D3A	-3.214	0.01097	-3.335724175
SH3RF1	-4.479	0.001644	-3.324183446
TRPM8	-3.506	0.006958	-3.317278183
OASL	-4.926	0.0008877	-3.314979618
KLF6	-2.979	0.01595	-3.308093474
GLI2	-2.323	0.04603	-3.308093474
BOC	-2.868	0.01907	-3.301221634
GRAMD1C	-2.795	0.02142	-3.292081381
TRNP1	-3.206	0.01112	-3.287520749
SMAD6	-4.152	0.002633	-3.278418431
MAP3K14	-3.148	0.01218	-3.278418431
ABI3BP	-2.618	0.02853	-3.276146791
C1S	-3.197	0.01128	-3.271608234
HPGD	-2.501	0.03451	-3.271608234
EFNB3	-3.287	0.009782	-3.269341314
AUTS2	-3.372	0.008562	-3.262549973
FXYD1	-4.228	0.002357	-3.26028933
ZNF367	-2.811	0.02089	-3.258030252
DAPK2	-3.07	0.0138	-3.233283475
FAM46A	-3.872	0.003981	-3.228804298
MAP2K3	-4.427	0.001771	-3.226567037
GPAA1P2	-2.793	0.02151	-3.215403963
BLNK	-4.06	0.00301	-3.208724665
QSOX1	-2.305	0.04738	-3.208724665
ARHGDIG	-2.667	0.02635	-3.206501318
KLF11	-2.795	0.02143	-3.190980959
IL33	-3.615	0.00588	-3.188769906
ARTN	-3.078	0.01361	-3.188769906
IL4R	-2.545	0.03213	-3.186560385
LRRN2	-2.927	0.01733	-3.1777376
EFNA5	-2.898	0.01816	-3.164549205
ENPEP	-2.487	0.03531	-3.157975547
SLC41A2	-5.637	0.0003528	-3.153600696
CYS1	-2.341	0.04468	-3.147049781
DPF3	-3.14	0.01234	-3.140512475
CRYM	-3.36	0.008729	-3.136161816
RHCE	-2.972	0.01613	-3.127478573
OLFM1	-2.945	0.01685	-3.114498764
PDZD4	-2.756	0.02282	-3.114498764
ARHGAP12	-2.837	0.02003	-3.114498764
SERTAD1	-3.573	0.006269	-3.112340706
TTC22	-4.041	0.003097	-3.101572825
LRAT	-3.267	0.01009	-3.101572825
JUN	-2.286	0.04884	-3.084421651
MT1X	-3.519	0.006814	-3.075881663
GSTT2	-2.461	0.0368	-3.069492192
ARVCF	-3.474	0.00731	-3.06523992
ABCA6	-2.303	0.04753	-3.06099354
RAPGEF5	-2.867	0.01908	-3.056753042
SEMA4B	-2.66	0.02666	-3.050403307
NFKBIZ	-4.71	0.001191	-3.03774338
MFAP3L	-2.364	0.04306	-3.035638506
IL27	-3.251	0.01036	-3.033535091
CPED1	-2.633	0.02785	-3.031433133
SPRED1	-2.391	0.04124	-3.020945171
NFIL3	-2.696	0.02515	-3.018851937
PALM2	-2.54	0.03238	-3.014669819
MYL3	-2.823	0.02048	-3.012580933
CYBRD1	-2.386	0.04159	-3.012580933
DUSP8	-2.909	0.01784	-3.008407503
RNF19A	-4.662	0.001273	-3.004239854
ASPA	-2.998	0.01549	-3.000077979
FAM83G	-2.98	0.01591	-3.000077979
SPNS2	-2.691	0.02536	-2.991771517
SLC26A10	-2.434	0.03846	-2.991771517
RERG	-2.48	0.03568	-2.989698497
TRPA1	-2.304	0.0475	-2.989698497
PLA2G5	-4.191	0.002487	-2.985556767
CLDN7	-2.278	0.04954	-2.981420774
CYP4F24P	-2.359	0.04341	-2.97729051
AC139795.1	-2.342	0.04463	-2.973165969
WDR72	-2.38	0.04198	-2.96493402
SLC19A3	-3.034	0.01461	-2.960826596
IQCJ-SCHIP1	-2.505	0.0343	-2.958775018
MPC1	-3.314	0.009375	-2.952628811
CALCRL	-2.963	0.01638	-2.944453724
4-Sep	-2.43	0.03869	-2.942413492
TCEAL7	-2.393	0.04108	-2.932233514
STX3	-3.995	0.003317	-2.930201749
NDRG2	-3.197	0.01128	-2.926142441
ARHGEF16	-2.61	0.02892	-2.926142441
ABCA9	-2.541	0.03235	-2.924114897
RPL17P36	-2.838	0.02	-2.922088757
SHB	-2.848	0.01967	-2.913998228
ELOVL6	-2.432	0.03855	-2.90391656
DUSP6	-3.012	0.01513	-2.895876345
NTF3	-2.608	0.029	-2.895876345
ARRDC4	-2.536	0.03258	-2.885857374
RHOB	-2.464	0.03666	-2.87786716
PLEKHH2	-2.814	0.02079	-2.873880353
HILPDA	-2.337	0.04501	-2.865923301
FRY	-3.253	0.01032	-2.86195304
LPIN2	-2.519	0.03351	-2.850075228
CMAHP	-2.323	0.04606	-2.846126922
FMO4	-4.244	0.002301	-2.840214717
SLC44A3	-2.389	0.04138	-2.836280071
RPL10P19	-2.497	0.03472	-2.832350876
TGFB3	-2.429	0.03876	-2.828427125
DENND2A	-2.711	0.02457	-2.824508809
LAMB3	-2.528	0.03304	-2.822551687
KCNS3	-2.345	0.04439	-2.808889751
PLK2	-3.297	0.009639	-2.804998501
ZSWIM6	-2.61	0.02889	-2.804998501
SPATA6L	-2.878	0.01876	-2.803054898
PDZRN4	-2.972	0.01613	-2.801112642
RGPD2	-2.504	0.03435	-2.797232165
CXCL12	-2.808	0.02101	-2.795293944
FRMD4B	-2.714	0.02443	-2.785622961
NUAK2	-4.683	0.001238	-2.783692784
TJP2	-2.742	0.02337	-2.768299432
SERPINB9	-2.298	0.04792	-2.768299432
VLDLR	-2.437	0.03829	-2.764464413
TMEM47	-3.102	0.0131	-2.751083636
PLOD2	-2.914	0.01771	-2.737767626
AKAP7	-3.278	0.009918	-2.730187436
MCL1	-2.68	0.02583	-2.724516069
IER5L	-2.828	0.02032	-2.720741705
NPM1P25	-2.897	0.0182	-2.718856484
RALGDS	-2.42	0.03937	-2.718856484
CPEB3	-2.325	0.04588	-2.711328654
MMRN1	-2.996	0.01553	-2.707572558
TBXA2R	-2.372	0.04255	-2.705696462
FGL2	-2.427	0.0389	-2.70007597
DENND4A	-3.865	0.004026	-2.696335463
IL18R1	-2.433	0.03852	-2.694467154
SOWAHC	-2.431	0.03861	-2.690734417
RHPN2	-2.556	0.03154	-2.688869988
CCDC146	-2.894	0.01828	-2.685145006
MBOAT2	-2.342	0.0446	-2.668446339
PRDX3P1	-2.928	0.01732	-2.666597354
SMOX	-2.73	0.0238	-2.661058082
INSIG1	-3.014	0.01508	-2.655530317
AL049830.4	-2.365	0.04302	-2.653690281
LRRC17	-2.6	0.02936	-2.640845682
EXPH5	-3.361	0.008711	-2.639015822
POM121L9P	-3.181	0.01157	-2.639015822
ADGRL2	-2.374	0.04236	-2.628063254
GREB1L	-2.323	0.04602	-2.626242251
NFIA	-3.573	0.006275	-2.613530508
NCOA7	-3.764	0.004684	-2.608101471
PAPPA	-2.826	0.0204	-2.606294299
CAV2	-2.373	0.04247	-2.597277205
NAB2	-4.29	0.002154	-2.595477534
MT1F	-2.687	0.02553	-2.586497864
THSD4	-2.308	0.04719	-2.584705661
CIDEB	-2.486	0.03535	-2.584705661
WLS	-3.158	0.012	-2.582914701
HMGCLL1	-2.422	0.03923	-2.582914701
PTS	-3.753	0.004762	-2.577549261
GCLM	-2.528	0.03302	-2.573978495
NPR3	-2.312	0.04689	-2.572194967
SAMD4A	-2.834	0.02012	-2.570412675
FTLP14	-2.318	0.04641	-2.566851795
OCLN	-2.288	0.04869	-2.566851795
ADGRV1	-2.351	0.04401	-2.563295848
ENPP7	-2.565	0.03111	-2.556198726
GFRA1	-2.483	0.03554	-2.554427518
MYCT1	-2.735	0.02362	-2.545589871
NALCN	-2.881	0.01865	-2.543826013
RERGL	-2.308	0.04717	-2.543826013
HLA-K	-2.582	0.03023	-2.515769944
FRG1DP	-2.368	0.04279	-2.507066041
MEAF6	-4.952	0.0008571	-2.500124605
NFIB	-3.459	0.007477	-2.500124605
LIMCH1	-2.977	0.01601	-2.496661098
MT2A	-2.486	0.03533	-2.496661098
PLLP	-2.272	0.04997	-2.486299338
HECW2	-2.689	0.02545	-2.472550522
PNRC1	-3.697	0.005188	-2.462288827
CDC42EP1	-3.354	0.008814	-2.455471368
GBP1	-3.006	0.01529	-2.453769955
CFL2	-3.235	0.01062	-2.441893025
TRDMT1	-2.32	0.04626	-2.435132037
AC112229.1	-2.489	0.03518	-2.428389769
SPTBN1	-2.661	0.02663	-2.421666168
KALRN	-2.478	0.03583	-2.416635687
EDNRB	-3.063	0.01395	-2.414961183
PTGER3	-2.427	0.03887	-2.411615655
TANC1	-2.326	0.04583	-2.401606855
TRIM29	-2.405	0.0403	-2.399942765
CDC37L1	-2.966	0.01629	-2.388326374
NR3C2	-2.514	0.03379	-2.388326374
DAAM2	-2.607	0.02907	-2.383365149
KAZN	-3.251	0.01035	-2.37676621
S100A13	-2.558	0.03143	-2.371828999
ELANE	-2.501	0.03452	-2.370185542
IRAK2	-2.568	0.03093	-2.370185542
USP12	-3.611	0.005914	-2.358713185
BACH2	-2.399	0.04071	-2.355445579
CITED2	-2.452	0.03733	-2.342420362
LDB2	-2.641	0.02751	-2.340797283
PNMA2	-2.631	0.02795	-2.339175328
NKX3-1	-2.936	0.01708	-2.33269874
SHROOM3	-2.83	0.02026	-2.33269874
BMP2	-2.539	0.03246	-2.324628215
SDCBP2	-4.227	0.00236	-2.316585612
KDM7A	-3.368	0.008612	-2.316585612
TJP1	-3.232	0.01066	-2.316585612
SPAG9	-3.615	0.005883	-2.314980434
ZDBF2	-2.989	0.01569	-2.314980434
ALDH1B1	-2.469	0.03631	-2.311773413
SOCS6	-2.458	0.03696	-2.29739671
GOLGA6A	-2.285	0.04893	-2.291035796
NMUR1	-2.736	0.02357	-2.283109414
GPR173	-2.318	0.04637	-2.281527432
KIAA1456	-2.4	0.04065	-2.273633946
TCAF2	-2.335	0.04515	-2.273633946
EXT1	-2.798	0.02134	-2.253238457
DNASE1L3	-2.74	0.02341	-2.246999806
AL353625.1	-2.453	0.03728	-2.243886961
PPP2CB	-3.881	0.003931	-2.237674202
ZFP36L1	-2.776	0.02209	-2.231478645
HIVEP2	-2.459	0.03695	-2.229932437
CDK18	-2.445	0.0378	-2.229932437
GUCY1A2	-2.931	0.01722	-2.228387302
PLEKHF1	-3.368	0.00862	-2.226843236
DHRS3	-2.344	0.04451	-2.226843236
PATJ	-3.413	0.008038	-2.216064696
PPP1R13B	-3.379	0.008476	-2.214529169
DAGLA	-2.862	0.01925	-2.212994706
MAP3K20	-4.567	0.001453	-2.20992897
TEC	-2.496	0.03478	-2.208397694
CAMK1D	-2.343	0.04457	-2.205338326
ADAMTS10	-2.296	0.04808	-2.200757219
IRAK1BP1	-2.464	0.03663	-2.194663875
AHR	-2.496	0.03475	-2.191623533
MPDZ	-3.11	0.01294	-2.188587403
GSE1	-2.502	0.03442	-2.187070915
CRY1	-2.436	0.03834	-2.184041091
UGDH	-3.399	0.008208	-2.182527754
SORL1	-2.433	0.0385	-2.164449289
UGP2	-2.715	0.02441	-2.156960863
PIM3	-3.04	0.01448	-2.150988781
PRKAR2B	-2.579	0.03038	-2.142061646
PER2	-2.601	0.02931	-2.140577397
PROM2	-2.416	0.03957	-2.137611982
ZBTB43	-2.82	0.0206	-2.128740365
WDR66	-2.488	0.03523	-2.128740365
NOCT	-2.357	0.04356	-2.128740365
MT-ND5	-2.677	0.02594	-2.125791349
CCNL1	-2.461	0.03682	-2.121375483
PLSCR4	-2.958	0.0165	-2.115501927
CCDC120	-2.549	0.03189	-2.115501927
DOCK5	-2.778	0.02205	-2.114036081
GRIP2	-2.443	0.03788	-2.099433367
CDC42EP5	-2.323	0.04607	-2.099433367
PRTFDC1	-2.577	0.03048	-2.097978655
WNT5B	-2.339	0.04485	-2.095072254
TCF7L1	-2.275	0.04975	-2.095072254
NFIX	-2.717	0.0243	-2.089271526
IRF1	-2.763	0.02259	-2.082043195
CEBPG	-3.529	0.006711	-2.080600533
PDGFRB	-2.54	0.03237	-2.080600533
BDH2	-2.972	0.01612	-2.070529848
IBTK	-2.611	0.02886	-2.070529848
PLXNA3	-3.056	0.01411	-2.069095163
MRPL46	-2.388	0.04143	-2.066228775
MT-CYB	-2.889	0.01843	-2.049113646
MAPK10	-2.845	0.01978	-2.043440165
SLC45A3	-2.305	0.04737	-2.040609318
DUSP16	-2.66	0.02667	-2.034959384
PAWR	-2.426	0.03893	-2.032140286
USP9X	-3.108	0.01298	-2.019502595
HIGD1A	-2.612	0.02882	-2.015307521
FNDC4	-2.329	0.04555	-2.0139111
PDZD8	-2.683	0.02569	-2.009727641
RUSC2	-2.671	0.02618	-2.006943497
KIFC3	-3.274	0.009987	-2.005552872
EBNA1BP2	-3.137	0.01239	-2.002774511
WSB1	-2.682	0.02574	-2.002774511
C16orf45	-2.87	0.01899	-1.999029829
STOM	-3.017	0.01501	-1.997506226
FUOM	-2.307	0.04723	-1.995983784
CASKIN2	-2.559	0.03142	-1.993080526
CLIP1	-2.655	0.02689	-1.988113332
SLC35C1	-2.785	0.0218	-1.986322667
WWTR1	-3.401	0.008185	-1.983158518
GBE1	-2.36	0.04333	-1.961150156
ZXDB	-2.45	0.0375	-1.955855789
HIPK3	-2.944	0.01688	-1.947603502
PLA2G4C	-2.779	0.02201	-1.946928631
CA13	-2.567	0.03098	-1.944501031
GBP3	-3.122	0.01269	-1.943827235
RHOU	-3.442	0.007676	-1.94342307
ADSSL1	-2.495	0.03484	-1.940865306
GNG12	-3.618	0.005851	-1.925856221
FERMT2	-2.631	0.02793	-1.924121631
CISH	-2.372	0.04251	-1.918528239
DLAT	-2.346	0.04437	-1.915472084
FAM107B	-2.51	0.034	-1.914410215
LARP1B	-3.369	0.008605	-1.913879501
TMEM263	-2.699	0.02504	-1.910433447
IFRD1	-2.67	0.02625	-1.909374371
PTPN21	-2.579	0.03041	-1.905936429
CARS	-2.509	0.03403	-1.905275996
DCBLD1	-2.466	0.03653	-1.901845433
SEC24B	-2.917	0.01762	-1.893689765
USP38	-2.62	0.02844	-1.890280064
CSRP2	-2.441	0.03804	-1.884785049
GALNT3	-2.278	0.04952	-1.881391381
APOL2	-2.687	0.02554	-1.878394384
RRAS2	-2.648	0.02717	-1.87579218
CMTR2	-2.434	0.03845	-1.874232589
RBPMS	-3.098	0.01319	-1.871117295
DOT1L	-2.306	0.0473	-1.868266158
FLCN	-2.413	0.03979	-1.861931503
CALD1	-2.786	0.02176	-1.852277175
RGPD6	-3.502	0.006998	-1.851763686
MAST4	-2.416	0.03957	-1.849070203
SUN1	-2.549	0.03194	-1.846892634
CTSO	-2.323	0.04607	-1.846764621
SMC5	-2.705	0.02478	-1.840247741
TRPM7	-2.627	0.02811	-1.840247741
GLS	-3.072	0.01376	-1.832102221
SPTSSA	-2.695	0.02518	-1.825763629
MID1IP1	-2.487	0.03527	-1.824877978
SEH1L	-2.868	0.01906	-1.824625013
TANK	-3.814	0.004341	-1.8229816
CDR2	-3.174	0.01169	-1.82096097
GLUD1P3	-2.93	0.01726	-1.819320857
PSMD12	-2.931	0.01724	-1.813152158
USP6NL	-2.808	0.02099	-1.811895812
BMS1P8	-2.274	0.04986	-1.810263864
DLGAP4	-2.273	0.04989	-1.806879128
NDUFAF4	-2.398	0.04077	-1.80625302
YAF2	-2.957	0.01652	-1.793030464
PHLPP2	-2.339	0.04485	-1.781015411
UBALD1	-2.365	0.04299	-1.776946197
ATP13A3	-2.685	0.02561	-1.772886281
AC092824.3	-2.841	0.0199	-1.763815917
LRCH1	-2.705	0.02477	-1.760273984
EMCN	-2.389	0.04139	-1.757469924
PLEKHG3	-2.495	0.03484	-1.756617401
RP2	-2.341	0.0447	-1.745451173
ABHD11	-2.724	0.02404	-1.716773843
C19orf66	-2.466	0.03649	-1.710122888
RYBP	-2.338	0.04491	-1.709767315
C16orf52	-2.396	0.04092	-1.699487794
SLK	-2.841	0.01992	-1.696898179
FAM3C	-2.315	0.04665	-1.690207065
ATP11B	-2.662	0.02656	-1.683425645
BACH1	-2.48	0.03568	-1.682142586
ARHGAP21	-2.374	0.04238	-1.678182947
EPS8	-2.565	0.03107	-1.665089817
C9orf3	-2.279	0.04942	-1.664859002
SEC24D	-2.476	0.03592	-1.664051404
HYI	-2.398	0.04078	-1.655882151
CYP7B1	-2.278	0.04951	-1.651526364
IQCB1	-2.431	0.03867	-1.649467097
KRAS	-2.477	0.03584	-1.635237289
RYK	-2.738	0.02349	-1.628112059
ITGAV	-2.791	0.02159	-1.615969535
NRP1	-2.349	0.04413	-1.612836283
PDLIM5	-2.44	0.03809	-1.611160255
MTHFR	-2.459	0.03695	-1.597925337
RSL24D1	-2.301	0.0477	-1.591624487
PPP2R2A	-2.596	0.02957	-1.58688766
AKAP9	-2.49	0.03514	-1.566559971
PPP2R5E	-2.46	0.03687	-1.562980739
TRAPPC8	-2.456	0.03709	-1.540714981
NFE2L2	-2.437	0.03825	-1.531770331
CAST	-2.347	0.04431	-1.518976974
USP16	-2.45	0.03747	-1.513616793
NUP54	-2.394	0.04101	-1.495471068
RAB5A	-2.383	0.04177	-1.49350286
ATF4	-2.393	0.04113	-1.459121479
SENP6	-2.314	0.04672	-1.413037742
COPS7A	2.328	0.04567	1.437537907
XRCC5	2.283	0.04909	1.468455961
CLPTM1L	2.402	0.04048	1.474780249
SNX17	2.604	0.02917	1.476109759
TAF6	2.425	0.03899	1.488954842
SNRNP35	2.284	0.04904	1.516557291
FAAP20	2.473	0.03612	1.521927885
TELO2	2.272	0.04998	1.52499023
ADAT1	2.582	0.03023	1.531876509
DALRD3	2.374	0.04237	1.537621059
DNAJB11	2.53	0.03289	1.538473933
VPS25	2.415	0.03967	1.541569571
NAA60	2.467	0.03642	1.543601125
CALR	2.489	0.03519	1.548208742
ZNHIT3	2.444	0.03782	1.550463969
SMARCA4	2.386	0.04157	1.559950229
MED19	2.502	0.03445	1.563956082
KDELR1	2.493	0.03495	1.564281331
PRRC2C	2.327	0.04571	1.567646204
SEC24C	2.496	0.03477	1.569276966
SNRPA	2.284	0.04905	1.575598556
PPP1R7	2.716	0.02435	1.59195549
PIAS3	2.296	0.04813	1.594495471
GPAA1	2.54	0.03238	1.599144159
TMEM94	2.717	0.02432	1.600585783
APLP2	2.43	0.03872	1.601029621
DNAJC14	2.394	0.04106	1.60892826
OGFOD3	2.693	0.02528	1.609374412
RNF25	2.418	0.03948	1.609597534
URM1	2.447	0.03762	1.610490332
ACBD6	2.656	0.02685	1.611495322
DAP3	2.305	0.04737	1.611495322
MBTPS1	2.933	0.01717	1.612500938
CANX	2.473	0.03612	1.613395347
WDR70	2.486	0.03535	1.614961755
PYCR2	2.377	0.04219	1.618099136
EMC10	3.309	0.00945	1.618211298
TADA3	2.633	0.02786	1.627999211
SLC25A39	2.82	0.0206	1.632406092
TSEN34	2.339	0.04485	1.637959857
B4GALT4	2.282	0.04916	1.638754793
RALBP1	2.962	0.01638	1.643190789
MEA1	2.623	0.02829	1.658754064
B4GALT7	2.965	0.0163	1.659214032
RNF187	2.672	0.02613	1.662322154
CHID1	2.534	0.03268	1.668787203
PPOX	2.448	0.03757	1.678648303
GPR137	2.601	0.02932	1.684592911
RPA2	2.591	0.02981	1.687514619
EEF2KMT	2.29	0.04854	1.690441394
SESN1	2.657	0.02677	1.6912618
RNF20	2.562	0.03125	1.696545356
TCIRG1	2.476	0.03595	1.702789383
AP2A1	2.385	0.0416	1.705860887
NOMO2	2.44	0.03808	1.709411816
MTERF4	2.382	0.04182	1.710834256
APH1A	2.792	0.02155	1.711427289
NACC1	2.423	0.03915	1.712970136
ZNF710	2.64	0.02754	1.714870935
CCDC97	3.105	0.01304	1.716773843
H1FX	3.07	0.01379	1.719036288
GRAMD1A	2.805	0.02111	1.720705261
CORO1B	2.326	0.04582	1.720943818
GGA2	2.398	0.04075	1.72428709
ZNF362	3.13	0.01254	1.726200446
BAX	2.49	0.03509	1.727636857
SLC39A7	2.317	0.04648	1.73303405
NUP133	2.818	0.02067	1.738568608
TCOF1	3.179	0.01161	1.738809641
CHPF	2.832	0.02019	1.740497811
ABCC10	2.287	0.04882	1.740980447
LRFN4	2.4	0.04063	1.742912327
TSPAN17	2.636	0.02772	1.744362644
MON1B	2.319	0.04636	1.747509138
CDC25B	2.35	0.0441	1.747509138
QARS	2.679	0.02586	1.750661309
NEU3	2.512	0.03387	1.754305494
ANKZF1	2.351	0.04401	1.755278557
NABP2	2.568	0.03096	1.756373899
DNAJC5	2.522	0.03332	1.757226303
SNRPC	2.814	0.0208	1.765161272
UBL7	2.61	0.02891	1.768100156
DCAF7	2.376	0.04225	1.769939442
TBC1D14	3.175	0.01167	1.771657836
THOC3	2.419	0.03942	1.77202628
SLC7A6OS	2.514	0.03375	1.775222675
KIFC2	2.499	0.03461	1.776330462
SLC2A11	2.948	0.01676	1.777315741
MXD4	2.989	0.01569	1.779781333
NFKBIL1	2.438	0.03823	1.788066013
RNF26	2.562	0.03122	1.798257972
MFSD5	2.683	0.02571	1.799130704
GMPR2	3.529	0.006713	1.806127825
CPSF4	3.644	0.005628	1.809636583
SLC35B2	2.543	0.03223	1.814032119
GNPTAB	2.451	0.03741	1.818690437
CLUAP1	2.703	0.02488	1.823360718
AC015813.2	2.404	0.0404	1.828676653
MAPKAP1	2.329	0.04561	1.829437336
SFI1	2.503	0.03438	1.832864329
UXS1	2.742	0.02333	1.834262352
CSTF1	2.455	0.03715	1.834898169
VPS33B	2.733	0.02369	1.83566144
IP6K1	2.86	0.01932	1.837443642
KLHL12	2.522	0.03337	1.841013237
ERMP1	2.416	0.03957	1.841268474
UQCC2	2.554	0.03164	1.842800635
ZNF174	2.333	0.04528	1.843822784
RPA1	2.926	0.01736	1.847917053
IPO9	2.58	0.03034	1.848813885
SUFU	2.576	0.03053	1.850480586
ZNF691	2.388	0.04144	1.854075509
PIGU	2.547	0.03203	1.862576911
ANKMY2	2.431	0.03861	1.86373921
STARD3	2.335	0.04513	1.864772973
MAPKAPK3	2.947	0.01679	1.866065983
SUPT3H	2.873	0.0189	1.86800718
FAM53B	2.463	0.03667	1.869432007
SMCR8	2.546	0.03208	1.870468928
TRMT2B	2.417	0.03953	1.879696839
CBX5	2.44	0.03805	1.879827134
GLB1	3.656	0.005518	1.880869821
RFT1	2.353	0.04387	1.88465441
GCNA	2.276	0.04964	1.889101214
TRIM16	2.304	0.04743	1.914675627
HSPA5	3.307	0.009479	1.919725452
ZNF646	2.391	0.04125	1.925322335
PPIL1	2.961	0.01641	1.930935535
JMJD4	2.98	0.01594	1.932944213
ATF6B	3.108	0.01298	1.942345706
TKT	2.705	0.02479	1.94881886
CRELD2	3.094	0.01329	1.951792927
RETREG2	2.521	0.03337	1.959655424
SCAMP3	3.095	0.01326	1.963598541
ADIPOR1	3.13	0.01253	1.966731482
NUP37	2.867	0.01909	1.968231612
IQSEC1	3.047	0.01431	1.978353177
SRD5A3	2.464	0.03664	1.982608746
KREMEN1	2.492	0.03501	1.983708443
UPK3BL1	3.642	0.00564	1.985083921
POLA2	2.811	0.02088	1.991009355
ZNF223	2.644	0.02738	1.997783159
C9orf16	3.076	0.01367	1.998060129
TMEM101	2.373	0.04246	2.002774511
SDF2L1	3.011	0.01515	2.00416321
LBHD1	2.82	0.02059	2.005552872
MCM3	3.076	0.01367	2.020902893
PIGBOS1	2.279	0.04943	2.020902893
HYOU1	3.803	0.00442	2.023706402
ARL5A	2.753	0.02293	2.0265138
DPP3	2.77	0.02233	2.0363704
MGAT4A	2.424	0.03906	2.043440165
AC005670.2	2.764	0.02254	2.054802879
AMDHD2	2.484	0.03547	2.054802879
FMNL2	2.282	0.0492	2.057653416
TPTEP1	2.404	0.04039	2.07915887
CDRT1	2.36	0.04337	2.083486858
SLC19A1	2.275	0.04978	2.086377187
NOMO1	3.878	0.003944	2.089271526
CCSAP	2.698	0.02506	2.0907202
ATP13A2	3.022	0.01489	2.093620564
ZNF18	2.68	0.02582	2.099433367
HPS4	3.954	0.003521	2.103803558
PGD	3.314	0.00938	2.111107435
NOL3	2.403	0.04047	2.125791349
JADE2	2.738	0.0235	2.130216407
FBXL18	2.974	0.01608	2.131693472
AGPAT1	3.002	0.01537	2.140577397
GPANK1	2.816	0.02073	2.143546925
NTPCR	2.599	0.02944	2.15248025
AC217785.1	2.32	0.04625	2.15248025
CENPBD1	2.384	0.04172	2.173469725
AC104066.1	2.328	0.04563	2.199232299
NCSTN	3.603	0.005986	2.234574276
AC027559.1	2.298	0.04797	2.251677172
GTF2H2	2.331	0.04544	2.251677172
RASA4CP	2.36	0.04336	2.283109414
RNPEPL1	3.942	0.003584	2.298989696
PROCA1	3.367	0.00863	2.303775285
EHMT2	2.498	0.03466	2.308570835
MLEC	3.566	0.006338	2.314980434
HSDL1	3.429	0.007834	2.314980434
CALB1	2.534	0.03271	2.321407829
HIST2H2BE	2.955	0.01658	2.323017464
MAPK13	2.477	0.03587	2.327853069
OXLD1	2.566	0.03107	2.329467173
PSKH1	2.727	0.02392	2.353813474
COL26A1	2.94	0.01699	2.358713185
NCAPD2	2.435	0.0384	2.360348687
NUPR2	2.646	0.02729	2.363623094
USP5	3.543	0.006572	2.380063393
SUV39H1	2.793	0.02149	2.380063393
VPS33A	3.146	0.01222	2.386671486
BNIP3P5	2.576	0.03057	2.38998241
GTF2E1	2.815	0.02076	2.40994463
SNRNP25	2.437	0.03828	2.423345321
SCLY	3.066	0.01388	2.46058269
FAM157A	2.33	0.04551	2.512284762
AP002360.1	2.971	0.01615	2.522754818
COX6B1P5	2.612	0.02882	2.535025044
PTK7	2.309	0.04707	2.549121255
ZNF610	2.988	0.01573	2.550888783
AL136133.1	3.292	0.009708	2.575763259
ZC3H10	3.108	0.01298	2.593679109
AC092070.2	3.086	0.01345	2.635359903
PPM1H	3.069	0.01382	2.653690281
CYB5R1	3.03	0.01471	2.666597354
NICN1	3.498	0.007036	2.687006851
C2orf74	3.833	0.004223	2.709449955
TCEA1P2	2.581	0.03029	2.720741705
BX088651.1	2.45	0.03745	2.74156561
CYB561A3	2.851	0.0196	2.764464413
RPL15P3	2.743	0.02331	2.783692784
ANKRD20A5P	2.305	0.04742	2.824508809
CYCSP34	2.554	0.03163	2.836280071
AC025283.2	3.154	0.01207	2.857988279
GLMP	3.055	0.01414	2.889860796
AC005154.2	3.463	0.007437	2.891864589
GUCY2D	3.487	0.007166	2.913998228
UNC119B	2.831	0.02024	2.916018758
FAM185BP	2.643	0.02739	2.918040688
WFDC11	2.303	0.04759	2.938337267
REEP2	2.386	0.04155	2.956724863
TMEM191A	2.516	0.03366	2.966989868
ANO2	2.901	0.01808	2.981420774
CORIN	2.483	0.03552	3.004239854
AC008758.6	3.24	0.01053	3.108029075
SPSB2	2.804	0.02112	3.108029075
STEAP1	2.656	0.02684	3.108029075
HIST1H2BJ	2.363	0.04313	3.186560385
AC242376.2	2.733	0.02368	3.199840513
FAM189B	3.059	0.01405	3.217633484
RNASEK-C17orf49	3.108	0.01299	3.280691645
ARID3A	2.599	0.02944	3.280691645
ZSWIM5	3.506	0.006951	3.365917929
AC092902.6	2.497	0.03472	3.630076621
AC092681.1	2.715	0.0244	3.652793
AC016717.1	2.47	0.03627	3.792107861
AC091390.4	2.676	0.02597	3.893317497
Z84492.1	3.424	0.007896	3.91768119
PLEKHA8P1	3.02	0.01494	3.939465772
ATP2A1	3.807	0.004393	3.975124373
ST6GALNAC2	2.868	0.01904	4.169863043
MMP11	3.161	0.01195	4.503354345
CDKN2A	2.549	0.0319	4.59479342
CEMIP	3.852	0.004104	4.694592713
KCNJ10	2.336	0.04506	5.119489655
ZACN	3.188	0.01143	5.278031643
ENSAP2	3.777	0.004592	6.092354959
LYZ	4.771	0.001096	6.954756481
AC103810.3	2.503	0.0344	14.45002416
AC254945.1	3.007	0.01525	18.36643862
COL2A1	2.515	0.0337	41.67181407
